# Supplementary material for: The dynamics of the antibiotic resistome in the feces of freshly weaned pigs following therapeutic administration of oxytetracycline
Source: Sci Rep. 2019 Mar 11;9:4062. doi: 10.1038/s41598-019-40496-8 (PMC6411716; doi:10.1038/s41598-019-40496-8)
Supplement: Supplementary file 1 — Supplementary file S1 [file 41598_2019_40496_MOESM1_ESM.xlsx]

## Sheet: Title_Page
							The dynamics of the antibiotic resistome in the feces of freshly weaned pigs following therapeutic administration of oxytetracycline
												Mahdi Ghanbari1*, Viviana Klose1, Fiona Crispie2, Paul D. Cotter2
												1. BIOMIN Research Center, Tulln, Austria.
												2. Teagasc Food Research Centre, Moorepark, Fermoy, Cork, and APC Microbiome Ireland, Ireland.
													Corresponding author:
													Mahdi Ghanbari*
													Mailing address: BIOMIN Research Center, Technopark 1, 3430, Tulln, Austria
													Tel.: +43-227281166-13463
													E-mail: mahdi.ghanbari@biomin.net

## Sheet: Contents
					Supporting Information-Tables
						Contents
				Table S1. Information on sequencing result.
				Table S2. Normalized Relative abundance of ARG classes.
				Table S3. Normalized Relative abundance of ARG groups.
				Table S4. Details of the ARGs that exhibited significantly increased/decreased abundances in the antibiotic-medicated pigs compared to the control pigs at day 8 of sampling.
				Table S5. Details of the ARGs that exhibited significantly increased/decreased abundances in the antibiotic-medicated pigs compared to the control pigs at day 21 of sampling.
				Table S6. Temporal changes in bacterial phyla in the antibiotic-medicated pigs and the control pigs (relative abundance).
				Table S7. Temporal changes in bacterial genera in the antibiotic-medicated pigs and the control pigs (relative abundance).
				Table S8. Details of the species that exhibited significantly increased/decreased abundances in the antibiotic-medicated pigs compared to the control pigs at day 8 of sampling.
				Table S9. Details of the bacterial species that exhibited significantly increased/decreased abundances in the antibiotic-medicated pigs compared to the control pigs at day 21 of sampling.

## Sheet: Table S1
				Table S1. Information on sequencing results.
				Sample ID	Total reads	clean reads
				Antibiotic_Sample1_d0_R1	5296877	5290706
				Antibiotic_Sample1_d0_R2	5296877	5286699
				Antibiotic_Sample1_d21_R1	5398791	5394578
				Antibiotic_Sample1_d21_R2	5398791	5390430
				Antibiotic_Sample1_d8_R1	4696773	4668883
				Antibiotic_Sample1_d8_R2	4696773	4665849
				Antibiotic_Sample2_d0_R1	7600635	7476500
				Antibiotic_Sample2_d0_R2	7600635	7473263
				Antibiotic_Sample2_d21_R1	6721102	6716885
				Antibiotic_Sample2_d21_R2	6721102	6711797
				Antibiotic_Sample3_d0_R1	7044978	6861579
				Antibiotic_Sample3_d0_R2	7044978	6859415
				Antibiotic_Sample3_d21_R1	8647082	8607711
				Antibiotic_Sample3_d21_R2	8647082	8601407
				Antibiotic_Sample3_d8_R1	7106508	7089014
				Antibiotic_Sample3_d8_R2	7106508	7083820
				Antibiotic_Sample4_d0_R1	7190980	6344441
				Antibiotic_Sample4_d0_R2	7190980	6356425
				Antibiotic_Sample4_d21_R1	6762486	6752536
				Antibiotic_Sample4_d21_R2	6762486	6747364
				Antibiotic_Sample4_d8_R1	6123061	5164753
				Antibiotic_Sample4_d8_R2	6123061	5186089
				Antibiotic_Sample5_d0_R1	6224429	6212497
				Antibiotic_Sample5_d0_R2	6224429	6207658
				Antibiotic_Sample5_d21_R1	6076431	6065619
				Antibiotic_Sample5_d21_R2	6076431	6061299
				Antibiotic_Sample5_d8_R1	8470761	8442981
				Antibiotic_Sample5_d8_R2	8470761	8436943
				Antibiotic_Sample6_d21_R1	7827405	7812299
				Antibiotic_Sample6_d21_R2	7827405	7806427
				Antibiotic_Sample6_d8_R1	7074005	7027076
				Antibiotic_Sample6_d8_R2	7074005	7022418
				Antibiotic_Sample7_d0_R1	7657063	7552736
				Antibiotic_Sample7_d0_R2	7657063	7549142
				Antibiotic_Sample7_d21_R1	7570190	7553164
				Antibiotic_Sample7_d21_R2	7570190	7547206
				Antibiotic_Sample7_d8_R1	5701262	5666947
				Antibiotic_Sample7_d8_R2	5701262	5663171
				Antibiotic_Sample8_d0_R1	9207058	8860479
				Antibiotic_Sample8_d0_R2	9207058	8860445
				Antibiotic_Sample8_d21_R1	9185655	9127005
				Antibiotic_Sample8_d21_R2	9185655	9119956
				Antibiotic_Sample8_d8_R1	5985447	5936385
				Antibiotic_Sample8_d8_R2	5985447	5933118
				Antibiotic-Sample6-d0_R1	5261867	5232228
				Antibiotic-Sample6-d0_R2	5261867	5228853
				Control_Sample1_d0_R1	4093001	4006711
				Control_Sample1_d0_R2	4093001	4005787
				Control_Sample1_d21_R1	7813506	7794839
				Control_Sample1_d21_R2	7813506	7789039
				Control_Sample1_d8_R1	7735372	7710367
				Control_Sample1_d8_R2	7735372	7704536
				Control_Sample2_d0_R1	4974444	4290130
				Control_Sample2_d0_R2	4974444	4307340
				Control_Sample2_d21_R1	7616400	7604044
				Control_Sample2_d21_R2	7616400	7598350
				Control_Sample2_d8_R1	6765941	6694014
				Control_Sample2_d8_R2	6765941	6689818
				Control_Sample3_d21_R1	9481190	9395617
				Control_Sample3_d21_R2	9481190	9389618
				Control_Sample3_d8_R1	7472254	7333690
				Control_Sample3_d8_R2	7472254	7329915
				Control_Sample4_d0_R1	6395095	5744933
				Control_Sample4_d0_R2	6395095	5759407
				Control_Sample4_d21_R1	6122952	6114855
				Control_Sample4_d21_R2	6122952	6110144
				Control_Sample4_d8_R1	7236360	7180788
				Control_Sample4_d8_R2	7236360	7176229
				Control_Sample5_d21_R1	5554545	5550357
				Control_Sample5_d21_R2	5554545	5546137
				Control_Sample5_d8_R1	7283481	5867134
				Control_Sample5_d8_R2	7283481	5893948
				Control_Sample6_d0_R1	7309078	6477802
				Control_Sample6_d0_R2	7309078	6490026
				Control_Sample6_d21_R1	5966090	5927691
				Control_Sample6_d21_R2	5966090	5923915
				Control_Sample6_d8_R1	5948368	5904762
				Control_Sample6_d8_R2	5948368	5901243
				Control_Sample7_d0_R1	6210754	6002423
				Control_Sample7_d0_R2	6210754	6002333
				Control_Sample7_d21_R1	5974539	5970727
				Control_Sample7_d21_R2	5974539	5966067
				Control_Sample7_d8_R1	6154544	6122504
				Control_Sample7_d8_R2	6154544	6118311
				Control_Sample8_d0_R1	5723181	5483270
				Control_Sample8_d0_R2	5723181	5485809
				Control_Sample8_d21_R1	8984210	8947814
				Control_Sample8_d21_R2	8984210	8941480
				Control_Sample8_d8_R1	6884072	6736099
				Control_Sample8_d8_R2	6884072	6734186
				Control-Sample3-d0_R1	4759469	4722906
				Control-Sample3-d0_R2	4759469	4720349

## Sheet: Table S2
					Table S2. Normalized Relative abundance of ARG classess.
				Groups	Samples	ARGs
					ID	Aminocoumarins	Aminoglycosides	Bacitracin	betalactams	Cationic_antimicrobial_peptides	Elfamycins	Fluoroquinolones	Fosfomycin	Glycopeptides	Lipopeptides	Metronidazole	MLS	Multi-drug_resistance	Phenicol	Rifampin	Sulfonamides	Tetracyclines	Trimethoprim	Total	Average
				Antibiotic	Antibiotic_Sample1_d0	0.00472385	0.056208	0.00810473	0.0400785	0.0258439	0.022829	0.0319105	0	0.000161224	2.2426e-05	0	0.0537045	0.170834	0.000148077	0.00706706	0.0103792	0.14226	0.00234181	0.576617	0.704525
					Antibiotic_Sample1_d21	0	0.00993101	0	0.0633391	0	0.000897759	4.44994e-05	0	0.000436324	2.95143e-05	0	0.0278244	0	0	0.000277308	0	0.148751	0.000432281	0.251963
					Antibiotic_Sample1_d8	0.000608295	0.0396226	0.000701817	0.0445702	0.00442223	0.00484025	0.0041201	0	0.000269741	7.962e-05	0	0.0782577	0.0311641	0	0.00158514	0.00169878	0.470389	0.000291537	0.682621
					Antibiotic_Sample3_d0	0.00336162	0.0822929	0.00543681	0.663132	0.0152933	0.0250212	0.0235744	0.000147759	0.00216259	0	0	0.0895643	0.139243	0.000606207	0.00700583	0.00587646	0.18722	0.00349766	1.25344
					Antibiotic_Sample3_d21	2.1806e-05	0.0140116	0	0.0320225	0.00014864	0.00224563	0.000226309	0	0	3.41617e-05	8.33913e-05	0.0320388	0.00150347	0	0.000345198	0	0.265963	0.0010007	0.349645
					Antibiotic_Sample3_d8	0.0015623	0.0288448	0.00198899	0.419278	0.00766073	0.0073511	0.00969947	0	0	1.07451e-05	0.000480879	0.0548574	0.0454956	0.000496647	0.00198045	0.00199595	0.194747	0.000706307	0.777156
					Antibiotic_Sample5_d0	0	0.0643247	0	0.00541824	0	0.000712407	2.70646e-05	0	0.000137925	1.80381e-05	0	0.0402291	0.000343732	0	0.000211395	0	0.157486	0.00184936	0.270758
					Antibiotic_Sample5_d21	0	0.00244196	0.000111659	0.100295	9.30719e-05	0.000268992	9.1959e-05	0	0	0	0	0.0317411	0.000763186	0	9.98123e-05	0	0.1538	0	0.289706
					Antibiotic_Sample5_d8	0.00294736	0.0483611	0.00483686	0.899027	0.017204	0.0154605	0.0190851	0	4.61618e-05	0	0	0.0426712	0.12905	0.00130693	0.00424619	0.0079426	0.854179	0.000801036	2.04717
					Antibiotic_Sample6_d0	0.00920587	0.0670902	0.0152043	0.0560031	0.0474852	0.0430768	0.066272	0	0.000844657	0	0	0.0237423	0.33902	0	0.0133348	0.018207	0.0862689	0.000116962	0.785872
					Antibiotic_Sample6_d21	2.39883e-05	0.00663511	0.00011042	0.00803298	0.000188795	0.000702222	0.000260184	0	0.000144927	0	0.00019873	0.0409882	0.00146868	0	9.17831e-05	0	0.204157	0.000366948	0.26337
					Antibiotic_Sample6_d8	3.52684e-05	0.0243432	0	0.555011	0	0.00298848	0.000412085	0	0.00593877	1.84174e-05	0	0.0337207	0.0032472	0	0.000600537	0.000157182	0.249547	0.000539499	0.87656
					Antibiotic_Sample7_d0	0.000963242	0.0584768	0.00117107	0.587904	0.00454827	0.00471263	0.00643326	0	0.00259067	0	0	0.0743973	0.0315559	0	0.00139135	0.0022677	0.230264	0.000778349	1.00745
					Antibiotic_Sample7_d21	0	0.0245312	0	0.03797	0	0.00322512	5.67236e-05	0	9.41218e-05	0	0	0.0442092	0.000105759	0	0.000870395	0	0.357274	0.00247607	0.470813
					Antibiotic_Sample7_d8	3.43976e-05	0.0319135	0	0.123134	0.000484019	0.00163386	0.000762064	0	0.00012391	1.79626e-05	0.00013398	0.0475508	0.00344494	0	0.000473388	0.000543617	0.27397	0.00157774	0.485798
					Antibiotic_Sample8_d0	0.000939153	0.0433318	0.00229218	0.638618	0.00565391	0.00554494	0.00729578	0	0	0	0	0.0632126	0.0394068	4.31027e-05	0.00187101	0.00289198	0.180858	0.00179856	0.993758
					Antibiotic_Sample8_d21	2.78044e-05	0.00385769	0	0.223854	0	0.00208028	9.83246e-05	0	1.30956e-05	0	0	0.0290993	8.88624e-05	0	0.000382165	0	0.19785	5.66153e-05	0.457408
					Antibiotic_Sample8_d8	0.00394317	0.0584508	0.00453763	0.195376	0.0215427	0.0164604	0.0247316	0	0.00035847	0	0	0.050921	0.139836	0.000991406	0.00475019	0.0342063	0.284779	0.000471238	0.841356
				Control	Control_Sample1_d0	0.000387073	0.0346601	0.000224188	0.144698	0.00154034	0.00178246	0.00256909	0	0.000435498	0	0	0.0269413	0.0105383	0.000187392	0.000530176	0.000754313	0.118335	0.00316635	0.346749	0.573892
					Control_Sample1_d21	0.000243881	0.0374368	0.00134712	0.356475	0.000665524	0.00328384	0.00147242	0	0.000413666	0	0	0.0462788	0.00991799	0	0.000729488	0.000429292	0.218196	0.000373064	0.677263
					Control_Sample1_d8	0	0.031218	0	0.358607	0	0.00148558	6.8667e-05	0	0.000243932	5.00128e-05	0	0.0367656	5.85861e-05	0	0.000320344	0	0.204024	0.0015871	0.634428
					Control_Sample2_d0	0.0048006	0.0749072	0.00435951	0.45223	0.015083	0.0194595	0.0228567	0	0	0	0	0.0479462	0.117025	0.000296878	0.00425636	0.00658534	0.119867	0.022732	0.912406
					Control_Sample2_d21	0	0.0159574	0	0.237312	0	0.00164892	6.2127e-05	0	6.97622e-05	0	0	0.0459466	0	0.000119624	0.000485087	0.000182843	0.250514	0.00135719	0.553655
					Control_Sample2_d8	0	0.0126176	0	0.106727	0.000212815	0.00159676	0.000153608	0	0.000119379	0	0	0.0330853	0.00105613	0	0.000225394	0	0.102819	0.00106857	0.259682
					Control_Sample3_d0	0.0130819	0.0761088	0.0212896	0.0866464	0.0704529	0.051411	0.0914165	0.000293607	0.00045552	0	0	0.033	0.467025	0.000683478	0.0161982	0.0289793	0.144967	0.00394637	1.10596
					Control_Sample3_d21	5.61671e-05	0.0170023	0	0.00941039	0	0.00220046	0.000152997	0	2.57865e-05	4.56687e-05	0	0.0503298	0	0	0.000507797	0	0.189008	0.000111481	0.26885
					Control_Sample3_d8	0	0.014223	0	0.600966	0	0.000923079	4.92589e-05	0	0.000149115	1.74794e-05	0	0.0204201	0	0	0.000282939	0.000155206	0.154093	0.000128006	0.791407
					Control_Sample4_d0	0.00305528	0.0506325	0.0042855	0.148024	0.0148879	0.0141475	0.0181651	0	3.9217e-05	0.000228988	0	0.0281627	0.106309	0.000377099	0.00373004	0.00687791	0.105593	0.0137659	0.518282
					Control_Sample4_d21	0	0.00921514	0	0.0178583	0	0.00100723	0	0	0.000136588	0	9.90453e-05	0.0358156	0	9.78375e-05	0.000260811	0	0.197948	0.000291734	0.26273
					Control_Sample4_d8	2.29125e-05	0.013779	0	0.140863	0.000182881	0.00073035	8.71537e-05	0	0.00044624	0	0	0.0235799	0.000406664	0	0.000299571	0	0.114955	0.00169469	0.297047
					Control_Sample6_d0	0.00954349	0.21018	0.0253965	0.111352	0.0616744	0.0489075	0.0752385	0	0.00147706	7.787e-05	0	0.0760245	0.440397	0.00385627	0.0165012	0.120855	0.23005	0.011986	1.44352
					Control_Sample6_d21	0	0.00965496	0	0.0184967	9.60948e-05	0.00121589	4.29046e-05	0	0.000105419	1.64044e-05	0	0.0277371	0.000348209	0	0.000241159	0.000145661	0.156845	0.000851312	0.215797
					Control_Sample6_d8	0.000116215	0.0154183	0.000267471	0.158768	0.000426938	0.00190514	0.000498819	0	4.96378e-05	0	0	0.0345047	0.00367004	0	0.000405656	0.000943027	0.137728	0.000444434	0.355147
					Control_Sample7_d0	0.00119602	0.0328543	0.00150305	0.0128357	0.00570163	0.00552217	0.00675962	0	0.000909696	0	0.000150287	0.127126	0.035711	0	0.00129051	0.00342425	0.177922	0.000971246	0.413878
					Control_Sample7_d21	8.80966e-05	0.0155169	0	0.0283095	0	0.000919672	4.44853e-05	0	3.93716e-05	0	0	0.114177	0	0	0.000200067	0	0.241978	0	0.401273
					Control_Sample7_d8	0	0.0221146	0	0.388102	5.6025e-05	0.00177191	0.000157417	0	0.000270463	2.54238e-05	0	0.0445699	0.00041787	7.31438e-05	0.000215124	0	0.220568	0	0.678342
					Control_Sample8_d0	0.00153389	0.0204839	0.00243468	0.0122488	0.00753731	0.00564465	0.00960193	0	0.000140363	2.76209e-05	0	0.0374403	0.0543162	0.000182378	0.00197581	0.00212515	0.19916	0.00222502	0.63383
					Control_Sample8_d21	2.39352e-05	0.00728565	0	0.0187102	6.89978e-05	0.00157337	0.000147105	0	0.000118377	1.24991e-05	0.000652603	0.0566368	0.000513307	0	0.000286338	0	0.362082	0.000183068	0.635419
					Control_Sample8_d8	0.000375581	0.017331	0.00142487	0.402245	0.00197454	0.00500721	0.00247899	0	0.00192515	1.7961e-05	0	0.0437549	0.0120379	0.000222936	0.00155849	0.00107301	0.177857	0.000394598	0.64607
					Average	0.00161341	0.0359812	0.00274433	0.21805	0.00849051	0.00851784	0.0109519	1.13171e-05	0.000535714	1.92516e-05	4.6126e-05	0.0474096	0.0599057	0.000248446	0.00248935	0.00663325	0.217033	0.00221489

## Sheet: Table S3
					Table S3. Normalized Relative abundance of ARG groups.
				Groups	Samples	ARGs
						AAC6-PRIME	ACI	ACRB	ACRD	ACRE	ACRF	ACRR	ACRS	ACT	ADEB	AMPH	ANT3-DPRIME	ANT6	ANT9	APH2-DPRIME	APH3-DPRIME	APH3-PRIME	APH6	APH6-PRIME	ARNA	ASMA	BACA	BAER	BAES	BLAEC	CARB	CAT	CATB	CATP	CBLA	CEPA	CFIA	CFX	cme	CML	CMXAB	CMY	CPXA	CPXAR	CRP	CTX	DFRA	DFRE	DFRF
				Antibiotic	Antibiotic_Sample1_d0	0.000295616	0.000950811	0.000361653	0.00443661	0.00512035	0.00570578	0.000124684	0.00404023	0	9.95441e-05	0.00428217	0.00123174	0.0106084	0.000780604	0.00153556	0.00236763	0.00909549	0.000971256	0.00302772	0.004917	0.000175393	0.00810473	0.00336855	0.00451314	0.00537661	4.32877e-05	0	0.000148077	0	0	0	0	0.0113276	0	0	0	0.000464009	0.00961385	0.0113498	0.00564188	0.0057678	0.000513438	0	0.00131385
					Antibiotic_Sample1_d21	0	0.0013139	0	0	0	0	0	0	0	0	0	0	0.00438322	0.0011741	0.000475509	0	0.00201867	0	0.000697325	0	0	0	0	0	0	0	0	0	0	0	0	0.000259999	0.0616075	0	0	0	0	0	0	0	0	0	0	0.000432281
					Antibiotic_Sample1_d8	0	0.000168785	4.58568e-05	0.000787573	0.000747082	0.000975704	0	0.000652008	0	0	0.000623105	0.000364193	0.0194002	0.000593874	0.000641382	0	0.00907618	0	0.000537471	0.000509163	0	0.000701817	0	0.000616275	0.000636293	0	0	0	0	0	0	0.000175348	0.0384338	0	0	0	0	0.00166052	0.00161189	0.00136572	0.000243769	0	0	0.000291537
					Antibiotic_Sample3_d0	0	0.00181043	0.000765134	0.00309198	0.0043777	0.00401461	0.000657863	0.00297877	0.000932807	0.000210602	0.00222748	0.00189994	0.0185614	0.00530837	0.00535084	0.00391152	0.0173073	0.00102742	0.00464409	0.00312081	9.27678e-05	0.00543681	0.00130657	0.0026931	0.00341252	0	0.000136285	0.000469922	0	0.00144611	0	0.00158491	0.00284725	0	0	0	0.00185005	0.00706281	0.00781442	0.00298408	0.00455016	0	0	0.00295338
					Antibiotic_Sample3_d21	0	0.00130354	0	6.62581e-05	3.56158e-05	3.987e-05	0	6.21666e-05	0	0	0	0.000729215	0.00429983	0.000226495	0.000733845	0.000135071	0.00493268	4.93173e-05	0.000614954	0	0	0	5.7015e-05	0	3.6401e-05	0	0	0	0	0	0	0	0.0292541	7.47801e-05	0	0	0	8.89904e-05	3.00427e-05	0.000130217	8.84479e-05	0	0	0.0010007
					Antibiotic_Sample3_d8	0	0.00277897	6.1886e-05	0.00116291	0.00131069	0.00137947	0	0.000997243	0	0	0.000571822	0.00311851	0.00601296	0.000534308	0.00783351	0.000127455	0.00259674	0	0.000580279	0.00106016	0	0.00198899	0.0009684	0.000859422	0.00147699	2.07407e-05	0	0.000496647	0	0	0	9.46564e-05	0.0170867	0	0	0	0	0.00319703	0.00260982	0.00122874	0.00747758	0	0	0.000393446
					Antibiotic_Sample5_d0	0	0.000382387	0	0	5.64177e-05	0	0	0	0	0	0	0	0.0162351	0	0.00196164	0	0.0311725	0	0.00170472	0	0	0	0	0	0.000115323	0	0	0	0	0	0	0	0.00371288	0	0	0	0	0	0	0	0	0	0	0.00184936
					Antibiotic_Sample5_d21	0	0.000859315	0	0	0	1.47842e-05	0	0	0	0	0	5.79794e-05	0.000811987	0	0.000102043	0	0.000693123	0	8.55113e-05	2.31449e-05	0	0.000111659	0	3.26829e-05	0	0	0	0	0	0	0	0.00011159	0.0987705	0	0	0	0	9.89952e-05	7.24675e-05	0	9.83917e-05	0	0	0
					Antibiotic_Sample5_d8	0	0.000737672	0.000400832	0.00241412	0.00276278	0.00309278	0	0.00182666	0	0	0.00301654	0.0037219	0.0051327	0.00053241	0.00506723	0.00888736	0.00567546	0.0040575	0.000722773	0.00298335	0	0.00483686	0.00308251	0.00210639	0.00337987	0	0	8.83715e-05	9.86099e-05	0	0	0.0001179	0.0439719	0	0.00111995	0	0	0.00698757	0.00623079	0.00260181	0.00384633	0.000204278	0	0.000392049
					Antibiotic_Sample6_d0	0	0.000135429	0.000607109	0.00834519	0.0103903	0.0113891	0	0.00819611	0	0	0.00929937	0.00014611	0.00479223	7.94183e-05	0.00617558	7.20099e-05	0.00568036	0	0.00830165	0.00860856	0.000165654	0.0152043	0.00903624	0.00972491	0.0106194	0	0	0	0	6.49061e-05	0	0	0.0103614	0	0	0	0	0.0201193	0.0223639	0.0118714	0.00625454	0	0	0.000116962
					Antibiotic_Sample6_d21	0	0.000477998	0	2.91556e-05	0	0	0	6.83882e-05	0	0	0	0	0.00233584	0.000249163	0.000302732	0	0.00199918	5.4253e-05	0.000676498	2.2888e-05	0	0.00011042	0	0	4.0044e-05	0	0	0	0	0	0	0.000165528	0.00648235	0	0	0	0	6.60509e-05	6.60986e-05	0	0	0	0	0.000366948
					Antibiotic_Sample6_d8	0	0.000468512	0	6.42983e-05	0	2.14949e-05	0	0.000100546	0	0	0	0	0.0051873	0.000274745	0.00318979	0.00021846	0.0112531	7.97644e-05	0.00174056	0	0	0	9.22144e-05	0	0.000235496	0	0	0	0	0	0	0	0.0303877	0.000181421	0	0	0	0.000287861	0.000267494	0	7.07988e-05	0	0	0.000539499
					Antibiotic_Sample7_d0	0	0.00405561	3.06072e-05	0.000711196	0.0011635	0.0013955	0	0.00145061	0	0	0.000665428	0.000486162	0.0165633	0.00369956	0.0023545	0	0.015387	0	0.00376673	0.000631134	0	0.00117107	0.000798238	0.000342778	0.00186866	0	0	0	0	0.000107983	0	0	0.0112959	0	0	0	0	0.00311479	0.00178868	0.000759628	0.000557337	0	0	0.000778349
					Antibiotic_Sample7_d21	0	0.00522812	0	0	0	0	0	0	0	0	0	0.0003639	0.0135304	0.00197798	0.000160216	0	0.00743649	0	0	0	0	0	0	0	0	0	0	0	0	0	0	0	0.0298386	0	0	0	0	0	0	0	0	0	0	0.00247607
					Antibiotic_Sample7_d8	0	0.000304629	0	0.000146325	0	6.28924e-05	0	9.80639e-05	0	0	5.62302e-05	0.000328655	0.0127307	0	0.000289398	0.000213066	0.0122038	7.7795e-05	0.000606281	6.56394e-05	0	0	0	4.63449e-05	0.000172261	0	0	0	0	0	0	0	0.00606344	0	0	0	0	0.000187733	0.00020552	0	0.000211411	0	0	0.00144699
					Antibiotic_Sample8_d0	0	0.00532884	8.32057e-05	0.000773361	0.00140075	0.00131515	0	0.00102531	0	0	0.000678367	0.000698308	0.011491	0.00122124	0.0112886	0.000342727	0.0063898	0.000125137	0.0021455	0.00118783	0	0.00229218	0.000795675	0.0010064	0.00096981	0	0	0	0	0	0	6.3633e-05	0.0111686	0	0	0	0	0.00189075	0.00279114	0.000578215	0.00110471	0	0	0.00179856
					Antibiotic_Sample8_d21	0	0.00121276	0	0	0	0	0	0	0	0	0	0.000418064	0.000392106	3.84424e-05	0.00105871	0	0.000599266	0	0.000834998	0	0	0	0	0	0	0	0	0	0	0	0	0.000102155	0.0172321	0	0	0	0	0	0	0	0	0	0	5.66153e-05
					Antibiotic_Sample8_d8	0	0.000545644	0.000247074	0.00356946	0.00415942	0.00405544	0	0.00409849	0	0	0.0042973	0.000784902	0.00255807	0.000213317	0.01581	0.0102945	0.00322753	0.00594537	0.00101356	0.00309606	0	0.00453763	0.0022553	0.00276706	0.00452538	4.14027e-05	0	0.000991406	0	0	0	0	0.0761051	0	0	0	0	0.00779965	0.00896657	0.00490563	0.00128757	0	0	0.000471238
				Control	Control_Sample1_d0	0	0.00204881	2.92967e-05	0.000177586	0.000477292	0.000296835	0	0.00013885	0	0	0.000159235	0	0.00932549	0.00012647	0.00297078	0	0.0111332	0	0.00429221	9.29399e-05	0	0.000224188	0.000764061	0.000328102	0.000243907	0	0	0	0.000187392	0	0	0	0.00777945	0	0	0	0	0.0008621	0.000649099	0.000436262	0.000485713	0	0	0.00316635
					Control_Sample1_d21	0	0.00302378	2.93402e-05	0.000207491	0.000159333	0.000208092	0	0.000139056	0	0	7.97353e-05	0	0.0134804	0.00164655	0.00943853	0	0.00846619	0	0.000171943	4.6539e-05	0	0.00134712	0.00051013	6.57178e-05	8.14228e-05	0	0	0	0	0	0	0	0.0173717	0	0	0	0	0.00033336	0.000280116	0.000145637	0.00129554	0	0	0.000373064
					Control_Sample1_d8	0	0.00134293	0	0	0	0	0	0	0	0	0	0	0.0154627	0.000414487	0.00248444	0	0.00744947	0	0.00191312	0	0	0	0	0	0	0	0	0	0	0	0	0.000146858	0.00434705	0	0	0	0	0	0	0	0	0	0	0.0015871
					Control_Sample2_d0	0	0	0.000103582	0.00209293	0.00309379	0.00440787	0.000249979	0.00368193	0	0.000399151	0.00267385	0.00241719	0.0138387	0.000223575	0.00670055	0.00241084	0.0164012	0.00136309	0.00515973	0.00230021	0.000466342	0.00435951	0.00202607	0.00220408	0.00344945	0	0	0.000296878	0	0.000913602	0.00198544	0.000651946	0.000674545	0	0	0	0	0.00808159	0.00558953	0.00282785	0.00748718	0	0	0.0220609
					Control_Sample2_d21	0	0.00174609	0	0	0	0	0	0	0	0	0	0	0.00767134	0.000511972	0.00107821	0	0.00441301	0.000356729	0.000139005	0	0	0	0	0	0	0	0	0	0.000119624	0	0	0	0.0138987	0	0	0	0	0	0	0	0	0	0	0.00135719
					Control_Sample2_d8	9.61709e-05	0.00247457	0	0	0	1.70297e-05	0	0	0	0	0	0	0.00292653	7.25569e-05	0.00176314	0	0.00352627	0	0.00246248	5.33204e-05	0	0	0	0	0	0	0	0	0	0	0	6.42699e-05	0.0017448	0	0	0	3.98599e-05	0	8.99558e-05	8.34292e-05	0.000240098	0	0	0.00106857
					Control_Sample3_d0	0	0.000731441	0.000834637	0.0108413	0.0113313	0.0125238	0.000191835	0.00960677	0	0.000357361	0.0129602	0.00106573	0.00513878	0.000171572	0.00264051	0.00549284	0.00613582	0.00328755	0.00372668	0.0135542	0.000583716	0.0212896	0.00950167	0.0130862	0.0134562	0	0	0.000683478	0	0	0	0	0.0170823	0	0	0	0	0.0273901	0.0293069	0.0140069	0.0101972	0.000263318	0	0.000252679
					Control_Sample3_d21	0	0.00116175	0	0	0	0	0	0	0	0	0	0	0.00785836	0.000378484	0.00183944	0	0.00333181	0	0.00174695	0	0	0	0	0	0	0	0	0	0	0	0	0	0.00673213	0	0	0	0	0	0	0	0	0	0	0.000111481
					Control_Sample3_d8	0	0.00133395	0	0	0	0	0	0	0	0	0	0	0.00711184	0	0.000844836	0	0.00390538	0	0.000589971	0	0	0	0	0	0	0	0	0	0	0	0	0	0.00437675	0	0	0	0	0	0	0	0	0	0	0.000128006
					Control_Sample4_d0	0	0	0.000186676	0.0025056	0.00340331	0.00313433	0.000257436	0.00290702	0	0.000205529	0.00282553	0.00127118	0.00772715	0.00046049	0.00363672	0.00288907	0.0095009	0.00140375	0.00421965	0.00279183	0.000210597	0.0042855	0.00266611	0.00244904	0.00377437	4.46881e-05	0	0.000305735	0	0.000658598	0.00157997	0.00681592	0.000347332	0	0	7.13642e-05	0	0.00593791	0.00684606	0.00225034	0.00442577	0.000176682	0.000181262	0.0128853
					Control_Sample4_d21	0	0.000562995	0	0	0	0	0	0	0	0	0	0	0.00418716	0.000396182	0	0	0.00339072	0	0	0	0	0	0	0	0	0	0	0	9.78375e-05	0	0	0	0.0157317	0	0	0	0	0	0	0	0	0	0	0.000291734
					Control_Sample4_d8	0.000169469	0.000817615	0	1.49611e-05	4.02105e-05	0	0	0	0	0	0	0.000352838	0.00583212	0	0.000880296	0	0.00304831	0	0.000694287	0	0	0	0	0	8.2194e-05	0	0	0	0	0	0	0.000113254	0.0119015	0	0	0	0	0	0	0	5.04371e-05	0	0	0.00169469
					Control_Sample6_d0	0	0.00280627	0.000852129	0.0114633	0.0122995	0.0131779	0	0.010628	0	0	0.00999432	0.00801879	0.0299257	0.00116164	0.00454783	0.0671168	0.0124274	0.0247879	0.0063079	0.0105285	0	0.0253965	0.00838259	0.0098446	0.0121972	0	0	0.00385627	0	0	0	0	0.00175238	0	0	0	0	0.0218784	0.0244839	0.0144702	0.0604712	0.00356563	0	0.00484721
					Control_Sample6_d21	0	0.000904162	0	0	0	0	0	0	0	0	0	0.000150072	0.00444215	8.15718e-05	0.000528586	0	0.002618	0	0.000553687	5.99453e-05	0	0	0	4.23245e-05	0	0	0	0	0	0	0	0	0.0160688	0	0	0	0	0	0	0	4.00175e-05	0.000125191	0	0.000600666
					Control_Sample6_d8	0	0.00102922	0	3.53122e-05	9.49073e-05	0.000106244	0	0	0	0	0.000142483	0.000416394	0.00751039	0.000226332	0.000672206	0.000899828	0.00373576	0.000197128	0.000409673	5.54419e-05	0	0.000267471	0	7.829e-05	0	0	0	0	0	0	0	0.000133654	0.0339662	0	0	0	0	0.000237137	0.000126824	0.000173497	0.000636211	0	0	0.000444434
					Control_Sample7_d0	0	0.00160657	0.000109121	0.000749647	0.000888884	0.00126041	0	0.000827483	0	0	0.00083034	0.00041188	0.00680411	0.000942126	0.00221305	0.000674209	0.00777525	0.000164113	0.00345323	0.00041541	0.000393025	0.00150305	0.00056918	0.000537716	0.000969042	0	0	0	0	7.6997e-05	0	0	0.00490115	0	0	0	0	0.0018749	0.00159267	0.000974969	0.000204025	0	0	0.000971246
					Control_Sample7_d21	0	0.000394176	0	0	0	0	0	0	0	0	0	0.000212631	0.00414993	0.000231152	0.00196595	0	0.00614692	0	0.001569	0	0	0	0	0	0	0	0	0	0	0	0	0	0.0275448	0	0	0	0	0	0	0	0	0	0	0
					Control_Sample7_d8	0	0.000862327	0	0	0	0	0	0	0	0	0	0	0.0102542	0.000505685	0.000921611	0	0.00498482	0	0.0015446	0	0	0	0	0	0	0	0	0	0	0	0	0.000111982	0.0250132	0	7.31438e-05	0	0	0.000131659	0	0	0	0	0	0
					Control_Sample8_d0	0	0.00117106	6.36326e-05	0.00125359	0.00103668	0.00141839	0	0.000904751	0	0	0.00138343	0	0.00355129	0.000274693	0.00111251	0	0.00818639	0	0.00111873	0.000857933	0	0.00243468	0.000553181	0.000997695	0.00150101	0	0	0.000182378	0	0	0	0	0.00444533	0	0	0	0	0.00324304	0.00266168	0.00126342	0.000313909	0	0	0.00222502
					Control_Sample8_d21	0	0.00270266	0	0	0	0	0	0	0	0	3.91272e-05	0.000800417	0.00259227	0.000994444	0.000100687	0	0.00136783	5.41328e-05	0.000337499	0	0	0	0	0	0	0	0	0	0	0	0	0.000385377	0.0137406	0	0	0	0.000130762	3.29522e-05	0.000110033	0	0.00015314	0	0	0.000183068
					Control_Sample8_d8	0	0.00251297	0.000103445	0.000313525	0.000280883	0.000398282	0	9.8055e-05	0	0	0.000281126	0.000791114	0.0066108	0.00151831	0.000651087	0	0.00425868	0	0.000727472	0.000295352	0	0.00142487	0.000629504	0.000185363	5.7415e-05	0	0	0.000118595	0.000104341	0	0	7.91116e-05	0.0156823	0	0	0	0.00107305	0.000987623	0.00100357	0.000924257	0.000911707	0	0	0.000394598
					Average	1.43912e-05	0.00146915	0.000126031	0.00141676	0.0016572	0.00180543	3.79948e-05	0.00139811	2.39181e-05	3.26202e-05	0.00146377	0.000775841	0.00849816	0.000698521	0.00285441	0.00271932	0.00715251	0.00112826	0.00186765	0.00146865	5.35255e-05	0.00274433	0.00121444	0.00139815	0.00176096	3.84921e-06	3.49449e-06	0.00019584	1.55847e-05	8.38e-05	9.14208e-05	0.000286618	0.0192577	6.56926e-06	3.05921e-05	1.82985e-06	9.1224e-05	0.00341453	0.00356177	0.00178523	0.00303772	0.000124322	4.64774e-06	0.00182875
[truncated: 137 more columns]

## Sheet: Table S4
				Table S4. Details of the ARGs that significantly increased/decreased in antibiotic group compared to the control group at day 8 of sampling.
					ID	baseMean	log2FoldChange	lfcSE	stat	pvalue	padj	Class	Mechanism	Group
				Enrivhed ARGs	ARG686	23.02	30	4.6734	6.41931	1.36889e-10	8.03538e-08	Tetracyclines	Tetracycline_resistance_major_facilitator_superfamily_MFS_efflux_pumps	TETB
					ARG636	16.9112	30	5.64719	5.31238	1.08202e-07	3.17574e-05	Rifampin	Rifampin-resistant_beta-subunit_of_RNA_polymerase_RpoB	RPOB
					ARG49	0.879819	30	7.20984	4.16098	3.16881e-05	0.000880849	betalactams	Class_D_betalactamases	OXA
					ARG54	3.97265	30	7.22722	4.15097	3.31062e-05	0.000880849	betalactams	Class_D_betalactamases	OXA
					ARG67	0.83343	30	7.23264	4.14787	3.35589e-05	0.000880849	Phenicol	Chloramphenicol_acetyltransferases	CATP
					ARG158	1.10666	30	7.22731	4.15092	3.31139e-05	0.000880849	betalactams	Class_A_betalactamases	TEM
					ARG549	2.14684	30	7.228	4.15053	3.31713e-05	0.000880849	MLS	Macrolide_phosphotransferases	MPHA
					ARG589	21.3139	30	7.0563	4.25152	2.12323e-05	0.000880849	Multi-drug_resistance	Multi-drug_efflux_pumps	cme
					ARG724	1.50021	30	7.20296	4.16496	3.11412e-05	0.000880849	Tetracyclines	Tetracycline_resistance_ribosomal_protection_proteins	TETM
					ARG792	1.41367	30	7.23034	4.14918	3.33662e-05	0.000880849	betalactams	Class_A_betalactamases	TEM
					ARG891	22.3388	30	7.19696	4.16843	3.0671e-05	0.000880849	betalactams	Class_A_betalactamases	CTX
					ARG778	13.4657	30	7.16533	4.18682	2.8289e-05	0.000880849	betalactams	Class_A_betalactamases	CTX
					ARG151	9.70432	29.9973	7.21342	4.15854	3.20284e-05	0.000880849	betalactams	Class_A_betalactamases	CTX
					ARG317	1.18432	29.9702	7.22998	4.14527	3.39421e-05	0.000880849	betalactams	Class_A_betalactamases	TEM
					ARG577	5.80318	29.8468	7.19886	4.14605	3.38256e-05	0.000880849	MLS	Macrolide_phosphotransferases	MPHA
					ARG818	1.06705	29.5043	7.20621	4.09428	4.23478e-05	0.00103576	betalactams	Class_A_betalactamases	CARB
					ARG457	0.310417	27.693	7.24632	3.82166	0.000132558	0.00251005	Fluoroquinolones	Fluoroquinolone-resistant_DNA_topoisomerases	GYRA
					ARG493	0.310417	27.693	7.24632	3.82166	0.000132558	0.00251005	Fluoroquinolones	Fluoroquinolone-resistant_DNA_topoisomerases	GYRA
					ARG150	3.74025	27.2148	7.21524	3.77186	0.000162038	0.00288231	betalactams	Class_A_betalactamases	CTX
					ARG415	1.52539	26.1381	7.20521	3.62767	0.000285989	0.00493751	Fluoroquinolones	Fluoroquinolone-resistant_DNA_topoisomerases	parE
					ARG654	0.475161	25.4133	7.26015	3.50038	0.00046459	0.00717669	Rifampin	Rifampin-resistant_beta-subunit_of_RNA_polymerase_RpoB	RPOB
					ARG14	1.40131	24.1942	7.21896	3.35148	0.000803808	0.0117959	Tetracyclines	Tetracycline_transcriptional_repressor	TETR
					ARG498	1.34397	23.5037	7.2049	3.26219	0.00110557	0.0158285	Fluoroquinolones	Fluoroquinolone-resistant_DNA_topoisomerases	GYRA
					ARG163	1.23502	23.1144	7.21472	3.20379	0.00135633	0.0185154	betalactams	Class_A_betalactamases	TEM
					ARG809	1.59751	23.1061	7.17128	3.22203	0.00127284	0.0177895	betalactams	Class_A_betalactamases	TEM
					ARG50	4.49867	22.9891	7.19853	3.19358	0.00140522	0.0187039	Aminoglycosides	Aminoglycoside_O-nucleotidyltransferases	ANT3-DPRIME
					ARG872	2.80275	22.9596	7.20247	3.18775	0.00143386	0.0187039	betalactams	Class_A_betalactamases	TEM
					ARG567	0.910683	20.6532	7.24537	2.85054	0.00436455	0.0465817	MLS	23S_rRNA_methyltransferases	ERMF
					ARG113	3.39235	19.4249	6.58286	2.95083	0.00316923	0.0357757	Aminoglycosides	Aminoglycoside_O-nucleotidyltransferases	ANT3-DPRIME
					ARG191	3.99937	18.5461	4.74843	3.90574	9.39371e-05	0.00197801	betalactams	Class_A_betalactamases	TEM
					ARG841	3.50499	18.5114	5.15695	3.58959	0.000331194	0.00555459	betalactams	Class_A_betalactamases	TEM
					ARG672	6.48764	17.8926	6.33711	2.82346	0.00475084	0.0489253	Sulfonamides	Sulfonamide-resistant_dihydropteroate_synthases	SULI
					ARG722	70.161	11.7058	3.91661	2.98876	0.00280116	0.0328856	Tetracyclines	Tetracycline_resistance_major_facilitator_superfamily_MFS_efflux_pumps	TETL
					ARG363	69.2263	11.6706	3.08527	3.78267	0.000155153	0.00284608	Cationic_antimicrobial_peptides	Lipid_A_modification	PMRC
					ARG350	128.668	9.15241	3.01397	3.03667	0.00239211	0.0286565	Multi-drug_resistance	MDR_regulator	BAER
					ARG638	159.377	8.59921	3.03796	2.83058	0.00464631	0.0487033	Rifampin	Rifampin-resistant_beta-subunit_of_RNA_polymerase_RpoB	RPOB
					ARG372	132.276	8.08914	2.30422	3.51058	0.000447139	0.00711348	Aminoglycosides	Aminoglycoside_efflux_regulator	ACRS
					ARG419	176.919	7.49684	2.52112	2.97362	0.00294311	0.0338746	Sulfonamides	Sulfonamide-resistant_dihydropteroate_synthases	FOLP
					ARG666	72.7929	6.97971	2.29397	3.04264	0.00234514	0.0286565	Sulfonamides	Sulfonamide-resistant_dihydropteroate_synthases	FOLP
					ARG365	632.434	6.85785	2.17741	3.14955	0.00163524	0.0208671	Multi-drug_resistance	Multi-drug_efflux_pumps	MDTB
					ARG134	285.017	6.46588	2.12919	3.03679	0.00239116	0.0286565	betalactams	Class_C_betalactamases	BLAEC
				Reduced ARGs	ARG900	5.7469	-14.7138	4.19215	-3.50984	0.00044838	0.00711348	betalactams	Class_A_betalactamases	TEM
					ARG916	3.50102	-15.063	5.1691	-2.91405	0.00356773	0.0395143	betalactams	Class_A_betalactamases	TEM
					ARG154	4.23299	-16.5827	3.35434	-4.94366	7.66695e-07	0.000150017	betalactams	Class_A_betalactamases	TEM
					ARG461	16.099	-17.4447	5.06219	-3.44607	0.000568797	0.00856112	Fluoroquinolones	Fluoroquinolone-resistant_DNA_topoisomerases	GYRA
					ARG437	2.94139	-17.803	6.15494	-2.89247	0.00382229	0.0415497	Elfamycins	EF-Tu_inhibition	TUFAB
					ARG893	2.83691	-21.0028	5.37888	-3.90468	9.43514e-05	0.00197801	betalactams	Class_A_betalactamases	TEM
					ARG434	2.74611	-21.7729	5.51165	-3.95034	7.80393e-05	0.00183236	Elfamycins	EF-Tu_inhibition	TUFAB
					ARG53	7.6418	-22.2328	5.64293	-3.93995	8.15003e-05	0.00184003	Aminoglycosides	16S_rRNA_methyltransferases	RMTF
					ARG470	8.75097	-27.6645	7.19726	-3.84375	0.000121167	0.00245259	Fluoroquinolones	Fluoroquinolone-resistant_DNA_topoisomerases	GYRA
					ARG18	4.01015	-30	7.21679	-4.15697	3.22494e-05	0.000880849	betalactams	Class_C_betalactamases	CMY
					ARG126	0.995268	-30	7.23321	-4.14753	3.36076e-05	0.000880849	betalactams	Mutant_porin_proteins	OMP36
					ARG214	0.450214	-30	7.2282	-4.15041	3.31876e-05	0.000880849	betalactams	Class_A_betalactamases	TEM
					ARG230	0.630711	-30	7.24386	-4.14144	3.45137e-05	0.000880849	betalactams	Class_A_betalactamases	TEM
					ARG233	1.45366	-30	7.21106	-4.16028	3.17864e-05	0.000880849	betalactams	Class_A_betalactamases	TEM
					ARG297	3.70534	-30	7.23199	-4.14823	3.35051e-05	0.000880849	betalactams	Class_C_betalactamases	CMY
					ARG912	0.630711	-30	7.24386	-4.14144	3.45137e-05	0.000880849	betalactams	Class_A_betalactamases	TEM

## Sheet: Table S5
		Table S5. Details of the ARGs that significantly increased/decreased in antibiotic group compared to the control group at day 21 of sampling.
					ID	baseMean	log2FoldChange	lfcSE	stat	pvalue	padj	Class	Mechanism	Group
				Enriched ARGS	ARG50	4.49867	30	7.23133	4.14861	3.34498e-05	0.00103809	Aminoglycosides	Aminoglycoside_O-nucleotidyltransferases	ANT3-DPRIME
					ARG54	3.97265	30	7.22796	4.15055	3.3168e-05	0.00103809	betalactams	Class_D_betalactamases	OXA
					ARG609	2.84625	30	7.22596	4.1517	3.30016e-05	0.00103809	Metronidazole	nim_nitroimidazole_reductase	NIMB
					ARG589	21.3139	29.9999	7.05944	4.24961	2.14142e-05	0.00103809	Multi-drug_resistance	Multi-drug_efflux_pumps	cme
					ARG620	1.55099	25.4652	7.25939	3.50789	0.000451671	0.00990562	Rifampin	Rifampin-resistant_beta-subunit_of_RNA_polymerase_RpoB	RPOB
					ARG686	23.02	24.1849	4.72402	5.11956	3.06253e-07	3.89554e-05	Tetracyclines	Tetracycline_resistance_major_facilitator_superfamily_MFS_efflux_pumps	TETB
					ARG602	0.492945	23.3502	7.25942	3.21653	0.00129749	0.0275068	Multi-drug_resistance	Multi-drug_efflux_pumps	MEXF
					ARG13	0.32863	22.2097	7.25949	3.0594	0.00221778	0.0455002	Multi-drug_resistance	Multi-drug_efflux_pumps	MEXB
					ARG23	0.164315	21.6739	7.25971	2.98551	0.00283106	0.0461681	Multi-drug_resistance	Multi-drug_efflux_pumps	sme
					ARG201	0.164315	21.6739	7.25971	2.98551	0.00283106	0.0461681	betalactams	Class_A_betalactamases	TEM
					ARG329	0.164315	21.6739	7.25971	2.98551	0.00283106	0.0461681	MLS	ABC_transporter	TLRC
					ARG334	0.164315	21.6739	7.25971	2.98551	0.00283106	0.0461681	Multi-drug_resistance	Multi-drug_efflux_pumps	MEXW
					ARG455	0.164315	21.6739	7.25971	2.98551	0.00283106	0.0461681	Fluoroquinolones	Fluoroquinolone-resistant_DNA_topoisomerases	GYRA
					ARG764	0.164315	21.6739	7.25971	2.98551	0.00283106	0.0461681	betalactams	Class_A_betalactamases	TEM
					ARG808	0.164315	21.6739	7.25971	2.98551	0.00283106	0.0461681	betalactams	Class_A_betalactamases	TEM
					ARG389	4.09067	21.3075	5.47219	3.89378	9.86927e-05	0.00224173	Rifampin	Rifampin-resistant_beta-subunit_of_RNA_polymerase_RpoB	RPOB
					ARG324	76.9573	19.8912	3.71126	5.35971	8.33578e-08	1.32539e-05	Aminoglycosides	Aminoglycoside_O-phosphotransferases	APH3-DPRIME
				Decreased ARGs	ARG154	4.23299	-16.0025	3.48268	-4.59488	4.32993e-06	0.000458973	betalactams	Class_A_betalactamases	TEM
					ARG216	3.64865	-16.6624	5.5227	-3.01707	0.00255232	0.0461681	betalactams	Class_A_betalactamases	TEM
					ARG310	43.8665	-17.3928	4.1978	-4.14332	3.42312e-05	0.00103809	betalactams	Class_A_betalactamases	CTX
					ARG119	144.233	-17.4168	2.99951	-5.80655	6.37739e-09	2.02801e-06	Bacitracin	Undecaprenyl_pyrophosphate_phosphatase	BACA
					ARG900	5.7469	-17.5519	4.25643	-4.12363	3.72955e-05	0.00103809	betalactams	Class_A_betalactamases	TEM
					ARG828	61.7216	-17.6198	4.3066	-4.09136	4.28857e-05	0.00113647	betalactams	Class_A_betalactamases	CTX
					ARG638	159.377	-18.5706	3.14961	-5.89614	3.72104e-09	2.02801e-06	Rifampin	Rifampin-resistant_beta-subunit_of_RNA_polymerase_RpoB	RPOB
					ARG773	27.9446	-19.8855	4.56385	-4.35718	1.31749e-05	0.00103809	betalactams	Class_A_betalactamases	CTX
					ARG311	3.63587	-20.0263	4.97304	-4.02698	5.64976e-05	0.0014373	betalactams	Class_A_betalactamases	TEM
					ARG53	7.6418	-22.5885	5.64363	-4.00248	6.26828e-05	0.00153332	Aminoglycosides	16S_rRNA_methyltransferases	RMTF
					ARG233	1.45366	-28.5127	7.24309	-3.93654	8.26659e-05	0.00194724	betalactams	Class_A_betalactamases	TEM
					ARG470	8.75097	-29.6669	7.19701	-4.12212	3.75409e-05	0.00103809	Fluoroquinolones	Fluoroquinolone-resistant_DNA_topoisomerases	GYRA
					ARG415	1.52539	-29.7954	7.22297	-4.12509	3.70589e-05	0.00103809	Fluoroquinolones	Fluoroquinolone-resistant_DNA_topoisomerases	parE
					ARG916	3.50102	-30	5.26281	-5.70037	1.19546e-08	2.53437e-06	betalactams	Class_A_betalactamases	TEM
					ARG18	4.01015	-30	7.21822	-4.15615	3.23658e-05	0.00103809	betalactams	Class_C_betalactamases	CMY
					ARG39	6.92188	-30	7.23426	-4.14693	3.36958e-05	0.00103809	Multi-drug_resistance	Multi-drug_efflux_pumps	MSBA
					ARG52	5.59563	-30	7.23425	-4.14694	3.36944e-05	0.00103809	Multi-drug_resistance	Multi-drug_efflux_pumps	MSBA
					ARG234	1.77039	-30	6.88263	-4.3588	1.30777e-05	0.00103809	betalactams	Class_A_betalactamases	TEM
					ARG297	3.70534	-30	7.23333	-4.14747	3.36173e-05	0.00103809	betalactams	Class_C_betalactamases	CMY
					ARG739	0.55733	-30	7.24021	-4.14353	3.42007e-05	0.00103809	Tetracyclines	Tetracycline_resistance_ribosomal_protection_proteins	TETS
					ARG740	0.55733	-30	7.24021	-4.14353	3.42007e-05	0.00103809	Tetracyclines	Tetracycline_resistance_ribosomal_protection_proteins	TETS
					ARG781	1.65638	-30	7.21673	-4.15701	3.22442e-05	0.00103809	betalactams	Class_A_betalactamases	TEM

## Sheet: Table S6
					Table S6. Changes in taxonomic phyla over time in the therapeutic dose group and in the control group (relative abundance).
				Groups	Samples	Phyla
						Acidobacteria	Actinobacteria	Aquificae	Armatimonadetes	Bacteroidetes	Candidate division SR1	Candidate division TM7	Chlamydiae	Chlorobi	Chloroflexi	Chrysiogenetes	Crenarchaeota	Cyanobacteria	Deferribacteres	Deinococcus-Thermus	Dictyoglomi	Elusimicrobia	Euryarchaeota	Fibrobacteres	Firmicutes	Fusobacteria	Gemmatimonadetes	Lentisphaerae	Nitrospirae	Planctomycetes	Proteobacteria	Spirochaetes	Synergistetes	Tenericutes	Thaumarchaeota	Thermodesulfobacteria	Thermotogae	Unclassified_Archaea	Unclassified_Bacteria	Unknown Archaea	Unknown Bacteria	Verrucomicrobia
				Antibiotic	Antibiotic_Sample1_d0	0	0.00415959	0	0	0.257131	0	0.000297114	8.48896e-05	0	4.24448e-05	0	0	0.000509338	0	0	0	4.24448e-05	0.00356537	8.48896e-05	0.463752	0	0	0	0	0.00216469	0.204669	0.0344652	0.00263158	0.00237691	0	0	0	0	0.0234295	0	0	0.000594228
					Antibiotic_Sample1_d21	0.000492051	0.0231264	0	0	0.47782	0	0.00461771	0.00011355	3.78501e-05	0.00382286	0	0	0.000529902	0	0.000529902	7.57002e-05	0	0.000340651	0	0.416238	0	0.00011355	0	0	0.000870553	0.0521953	0.00109765	0.000340651	0.00242241	0.0001514	0	0	0	0.0147615	0	0	0.000302801
					Antibiotic_Sample1_d8	5.66219e-05	0.00424665	0	0	0.511466	0	0.00198177	0.000113244	0	0	0	0	0	0	0	0	0	0.00113244	0.00373705	0.278297	0	0	0	5.66219e-05	0.000113244	0.0472227	0.100844	0.00164204	0.0129664	0	0	0	0	0.0356718	0	0	0.000452975
					Antibiotic_Sample3_d0	0.000259307	0.0318207	0	0	0.297611	0	0.00229672	0.000148176	0.000148176	0.00614929	3.70439e-05	0	0.000555658	0	0.00125949	0.000111132	0	0.00503797	0.000148176	0.414855	7.40878e-05	0.000518615	0	0.000148176	0.00177811	0.173699	0.011002	0.00566772	0.00674199	0.000296351	0	7.40878e-05	0.000148176	0.0384886	0	0	0.000926097
					Antibiotic_Sample3_d21	0.000701549	0.0272143	0	0	0.464835	0	0.00216311	8.76937e-05	2.92312e-05	0.00558316	0	0	0.000935399	0.000263081	0.000847705	0	0	0.0037416	0	0.309822	0.000204619	8.76937e-05	0.000321543	0.000350775	0.000526162	0.0711196	0.0508331	0.000760012	0.0140018	0.00023385	0	0	0	0.044753	0	2.92312e-05	0.000555393
					Antibiotic_Sample3_d8	0.00021975	0.0297761	0	0	0.24623	0	0.002637	0.000164813	0.000109875	0.00480703	0	0	0.000686719	0	0.000494438	0	0	0.000631781	0.000302156	0.601483	0	0.000137344	0	8.24063e-05	0.000466969	0.0761434	0.00197775	0.000192281	0.00623541	0.000109875	0	5.49375e-05	2.74688e-05	0.0268095	8.24063e-05	5.49375e-05	8.24063e-05
					Antibiotic_Sample5_d0	0	0.00939326	8.98876e-05	0	0.0555056	0	0.0110562	0	0	4.49438e-05	0	0	0.000404494	0	4.49438e-05	0	0	0.0350562	0.00125843	0.761798	0	0	0	8.98876e-05	0.00449438	0.00822472	0.0435955	0.00188764	0.0167191	0	0	0	0	0.0501124	0	4.49438e-05	0.000179775
					Antibiotic_Sample5_d21	9.92457e-05	0.0133651	0	0	0.65618	0	0.00138944	0	3.30819e-05	0.00205108	3.30819e-05	0	0.000827048	0	0.000396983	0	0	0	0	0.291121	0	0.000198491	0	3.30819e-05	0.000231573	0.0241498	0.00016541	0.000430065	0.00155485	0	0	3.30819e-05	0	0.007675	0	0	3.30819e-05
					Antibiotic_Sample5_d8	0.000448783	0.0330136	0	2.80489e-05	0.423567	0	0.00207562	0	0.000168294	0.00586222	5.60978e-05	0	0.000420734	0	0.000757321	5.60978e-05	0	0.00224391	0.000168294	0.416078	0	0.000196342	2.80489e-05	0.000308538	0.000645125	0.0920004	0.00221586	0.000224391	0.00157074	0.00025244	2.80489e-05	0	5.60978e-05	0.0173342	5.60978e-05	0	0.000140245
					Antibiotic_Sample6_d0	0	0.00122449	0	0	0.436612	0	0	0	0	0	0	0	0.000122449	0	8.16327e-05	0	0	8.16327e-05	0	0.285878	0.0155918	0	0	0	0	0.234	0.000163265	0.000285714	0.00530612	0	0	0	0	0.0154286	0	0	0.00522449
					Antibiotic_Sample6_d21	0.000319224	0.0212603	0	0	0.525729	0	0.00239418	0.000127689	3.19224e-05	0.0054268	0	0	0.00188342	3.19224e-05	0.000414991	0	0	0.00293686	0	0.230894	0	9.57671e-05	0.000255379	0.00054268	0.00054268	0.12188	0.0416268	0.000829981	0.00625678	9.57671e-05	0	6.38447e-05	3.19224e-05	0.0347954	0	3.19224e-05	0.00150035
					Antibiotic_Sample6_d8	0.000503541	0.0431157	0	0	0.297152	0	0.005476	0	0.00025177	0.0100708	3.14713e-05	0	0.000409127	0.000755311	0.00185681	3.14713e-05	0	0.00261212	0.000157356	0.276853	3.14713e-05	0.000566483	0.000409127	0.000283242	0.00129032	0.269142	0.0522109	0.00025177	0.00355625	0.000377655	0	9.44138e-05	0	0.0321951	3.14713e-05	0	0.000283242
					Antibiotic_Sample7_d0	0	0.00456253	0	0	0.365808	0	0.000153362	0	3.83406e-05	3.83406e-05	0	0	0.00061345	0.000153362	0	0	0	0.0050993	0.00299057	0.48474	7.66812e-05	0	3.83406e-05	0	0.0012269	0.0234645	0.0679396	0.00222376	0.00885668	0	0	3.83406e-05	0	0.031401	0	0	0.000536769
					Antibiotic_Sample7_d21	7.66019e-05	0.00360029	0	0	0.428626	0	0.0040982	3.8301e-05	0	0	0	0	0.000497913	0	0.000153204	0	0	0.000727718	7.66019e-05	0.469953	0	0	0	0	0	0.013367	0.0409054	0.00038301	0.0104562	0	0	7.66019e-05	0	0.0269256	0	3.8301e-05	0
					Antibiotic_Sample7_d8	0.00044116	0.0336017	0	0	0.230653	0	0.00374986	0.000147053	3.67634e-05	0.00606595	0	0	0.00121319	0.00066174	0.00121319	0	0	0.00283078	3.67634e-05	0.577405	0	7.35267e-05	0.00011029	0.000477924	0.000624977	0.0588214	0.00194846	0.000735267	0.0153671	0.000147053	0	0.000294107	0	0.0630492	0	0	0.000294107
					Antibiotic_Sample8_d0	0	0.00705138	0	0	0.295336	0	0.000252964	0.000221344	0	6.32411e-05	0	0	0.000411067	0	0.000189723	0	0	0.0058498	0.00186561	0.536885	0	0	0	0	0.000221344	0.0414545	0.0218498	0.00335178	0.0267194	0	3.16206e-05	0	0	0.0573281	0	3.16206e-05	0.000885375
					Antibiotic_Sample8_d21	0.000204111	0.0435777	8.16443e-05	0	0.349948	0	0.00338824	0.000142878	0.000163289	0.00789909	0.000102055	0	0.00134713	0	0.00140836	0.000142878	0	0.000346988	8.16443e-05	0.499745	0	0.000326577	0	0.000244933	0.000469455	0.0730513	0.0011022	0.000265344	0.00126549	0.000265344	0	8.16443e-05	6.12332e-05	0.0137162	0	0	0.00057151
					Antibiotic_Sample8_d8	3.8915e-05	0.0280188	0	0	0.581702	0	0.00143986	0	7.78301e-05	0.00821108	7.78301e-05	0	0.00015566	0	0.000933961	3.8915e-05	0	0.000739386	0	0.234813	3.8915e-05	0.000428066	0	0.000194575	0.000350235	0.121181	0.00614858	0.000622641	0.000933961	0	0	0.000116745	0	0.0136592	0	0	7.78301e-05
				Control	Control_Sample1_d0	0.000384074	0.0272692	0	0	0.180387	0	0.00275253	0.000128025	6.40123e-05	0.00448086	0.000128025	0	0.0010242	0	0.000576111	0	0.000192037	0.0136986	0.000512098	0.66528	0	0	0	0.000128025	0.00544104	0.0436564	0.0123544	0.00166432	0.00390475	0	6.40123e-05	0	0	0.0350147	0	0	0.000896172
					Control_Sample1_d21	0.000376094	0.0419858	3.41904e-05	0	0.36676	0	0.00280361	0.000341904	0.000136761	0.00707741	0	0	0.00116247	6.83807e-05	0.00112828	0	0	0.0010599	0.000649617	0.361495	0	0.000341904	0.000102571	0.000239333	0.00119666	0.063765	0.0878009	0.00164114	0.00933397	0.000136761	0	0.000136761	0	0.04814	0	3.41904e-05	0.00205142
					Control_Sample1_d8	0.000792167	0.0461041	0	6.33734e-05	0.225989	0	0.00218638	0.000253493	0	0.00747806	0.000126747	3.16867e-05	0.00120409	0.000126747	0.000982287	0.000126747	0.000158433	0.0145125	0.000443614	0.479103	9.506e-05	0.00019012	0.000443614	0.00076048	0.00931588	0.047435	0.0477201	0.00167939	0.0270604	0.000158433	0	3.16867e-05	0	0.0817833	0	0	0.00364397
					Control_Sample2_d0	0.000349977	0.0085161	0	0	0.306696	0	0.000116659	0.000466636	0	0	0.000116659	0	0.000233318	0	0.000116659	0	0	0.00734951	0.00314979	0.500467	0.000466636	0	0.000233318	0	0.000583294	0.0836444	0.0059496	0.0225152	0.00384974	0	0	0	0	0.0311479	0	0	0.0240317
					Control_Sample2_d21	0.000376517	0.0292235	0	0	0.307904	0	0.00211429	8.68885e-05	8.68885e-05	0.00645871	2.89628e-05	0	0.00040548	0	0.00110059	2.89628e-05	0	0.000897848	0.000868885	0.51551	2.89628e-05	0.000231703	2.89628e-05	5.79257e-05	0.000897848	0.0670779	0.0183914	0.00130333	0.00860196	0	0	2.89628e-05	0	0.0376227	0	0	0.000637182
					Control_Sample2_d8	0	0.00529342	0	0	0.240202	0	0	0	7.01115e-05	0	0	0	0.000140223	3.50557e-05	7.01115e-05	0	0	0.0347402	0.000981561	0.63188	0.000105167	0	7.01115e-05	0	0.00343546	0.00508308	0.0400687	0.00122695	0.00890416	0	3.50557e-05	0	0	0.0270981	0	3.50557e-05	0.000525836
					Control_Sample3_d0	0	0.00278312	0	0	0.365803	0	0	5.06022e-05	5.06022e-05	0	0	0	0.000151806	0	0	0	0.000101204	0.00440239	0.000253011	0.317276	0.000202409	0	0.000202409	0	0.000354215	0.192693	0.0809635	0.000607226	0.00445299	0	0	5.06022e-05	0	0.0267685	0	5.06022e-05	0.00278312
					Control_Sample3_d21	0.000313275	0.0346169	0	0	0.341809	0	0.00310664	0.000182744	5.22125e-05	0.00623939	0.000182744	2.61063e-05	0.000783188	0.000156638	0.00127921	5.22125e-05	0	0.00313275	0.00644824	0.375747	5.22125e-05	0.000339381	7.83188e-05	0.000130531	0.00454249	0.0573815	0.0974546	0.00242788	0.0128704	7.83188e-05	0	5.22125e-05	0	0.048897	0	0	0.00156638
					Control_Sample3_d8	0.000106443	0.00879932	0	0	0.274588	0	0.000106443	0.000248368	0.000248368	0.000283849	0	0	0.00109991	7.09622e-05	0.00031933	0	0	0.00791229	0.00315782	0.518273	0	0	0.000532217	0.000106443	0.00283849	0.0105379	0.0935282	0.00248368	0.0143699	0	0	3.54811e-05	0	0.0590051	0	7.09622e-05	0.00127732
					Control_Sample4_d0	0.000537667	0.0397873	0	0	0.268833	0	0.00358444	0.000238963	0.000238963	0.00549615	5.97407e-05	0	0.000597407	0	0.000597407	5.97407e-05	0	0.00609355	0.00250911	0.472908	0	0.000238963	0.000358444	0.000418185	0.00167274	0.106279	0.00681044	0.0183404	0.00197144	0.000179222	0	5.97407e-05	5.97407e-05	0.0385925	0	0	0.0234781
					Control_Sample4_d21	0.000324181	0.025124	3.24181e-05	0	0.341978	0	0.00149123	9.72542e-05	3.24181e-05	0.00476546	6.48361e-05	0	0.000453853	9.72542e-05	0.000713197	0	0	0.00016209	0.000648361	0.544364	0	0.000291763	0	0	0.000226926	0.0408143	0.00272312	0.000226926	0.00651603	0.000129672	0	0	0	0.0284955	0	0	0.000226926
					Control_Sample4_d8	0.000855179	0.0546328	3.28915e-05	0	0.269677	0	0.00411144	6.5783e-05	0.000164457	0.0100319	0.000131566	0	0.000559155	6.5783e-05	0.00138144	0	0	0.00460481	9.86745e-05	0.516232	0.000493372	0.000263132	9.86745e-05	0.000789396	0.00555866	0.0615071	0.0182548	0.000296023	0.00802552	0.000328915	6.5783e-05	3.28915e-05	3.28915e-05	0.0405223	0	3.28915e-05	0.00105253
					Control_Sample6_d0	5.88512e-05	0.00506121	0	0	0.353814	5.88512e-05	0.000117702	5.88512e-05	0	0.000235405	0	0	0.000706215	0.000117702	0.000294256	0	0.000117702	0.00294256	0.000117702	0.4129	0.00176554	0	5.88512e-05	0	0.000647363	0.139595	0.0384298	0.00553202	0.00670904	0	0	0	0	0.0296022	0	0	0.00105932
					Control_Sample6_d21	0	0.00563665	0	0	0.394355	0	0	0	0	0.000168258	0	0	0.000252387	0.000294452	4.20645e-05	0	0	0.00206116	0.00656207	0.461448	0	0	0	4.20645e-05	0.000126194	0.0321794	0.00946452	0.000967484	0.0272157	0	0.000126194	0	0	0.058638	0	8.41291e-05	0.000336516
					Control_Sample6_d8	0.000545214	0.0539762	7.78877e-05	0	0.297687	0	0.003466	0.000272607	0.000116832	0.0085287	0	0	0.000584158	0	0.00144092	0	0	0.00743827	0.000778877	0.467443	0	0.000584158	0	0.000350495	0.00253135	0.0865722	0.00498481	0.00105148	0.0135135	0.000194719	0	0.000194719	0	0.0472778	0	0	0.000389438
					Control_Sample7_d0	0	0.00428816	0	0	0.319611	0	0	0	0	4.76463e-05	0	0	0.000285878	0	0	0	0	0.0140557	0	0.545216	9.52925e-05	4.76463e-05	0.000190585	0	0.00138174	0.0325901	0.0277301	0.00657519	0.00690871	0	0	0	0	0.0403564	0	0	0.000619402
					Control_Sample7_d21	0.000249634	0.0144788	0	0	0.359973	0	0.00171178	0	0.000106986	0.00253201	0	0	0.000534931	3.56621e-05	0.000570593	3.56621e-05	0	0.000606255	0.0130523	0.458258	0	0.000142648	0	0.000249634	0.000249634	0.0582005	0.0486074	0.000927214	0.00756036	0	0	7.13241e-05	0	0.0317036	0	0	0.000142648
					Control_Sample7_d8	0.000275643	0.035179	0	0	0.366985	0	0.00203287	6.89109e-05	0.000103366	0.00534059	0.000137822	0	0.00120594	0	0.000861386	0	0	0.00037901	0.000241188	0.44606	3.44554e-05	0.000413465	0	0.000206733	0.00158495	0.0933742	0.00654653	0.000310099	0.00830376	0	0	6.89109e-05	3.44554e-05	0.0300107	0	0	0.000241188
					Control_Sample8_d0	0	0.0041974	0	0	0.321401	0	0.000119926	0.00287822	0	0	0	0	0.00041974	0	0	0	0	0.00281825	0.00335792	0.440727	0	5.99628e-05	0.000239851	0	0.00137914	0.0401151	0.11279	0.00149907	0.0195479	0	0	0	0	0.0471907	0	0	0.00125922
					Control_Sample8_d21	0.000266603	0.029273	0	0	0.413234	0	0.00253273	0.000399904	2.66603e-05	0.00533205	5.33205e-05	0	0.000533205	0	0.000746488	0	2.66603e-05	0.0020795	0.00469221	0.365859	2.66603e-05	0.000266603	0.000213282	0.000159962	0.00157296	0.0978965	0.0295929	0.00119971	0.00762484	0.000239942	0	0.000106641	0	0.0351116	2.66603e-05	2.66603e-05	0.000879789
					Control_Sample8_d8	0.00021173	0.0450985	0	3.52883e-05	0.270661	0	0.00416402	0.000564613	0.000141153	0.00942198	3.52883e-05	0	0.00102336	0	0.00141153	7.05766e-05	0	0.00116451	0.00165855	0.524596	0	0.000317595	0	0.000458748	0.00102336	0.0708942	0.00748112	0.000564613	0.0111511	0.00021173	0	0.000105865	0	0.0466511	0	3.52883e-05	0.000846919
					Average	0.000253439	0.0226526	8.94666e-06	3.24899e-06	0.345904	1.50901e-06	0.00220477	0.000199831	7.09286e-05	0.00384761	3.59818e-05	1.48187e-06	0.000638042	7.52321e-05	0.000620885	2.12845e-05	1.63713e-05	0.00525862	0.00156639	0.450555	0.00049701	0.000165936	0.000102921	0.0001772	0.00160454	0.0804379	0.0327625	0.00245551	0.00927445	9.19859e-05	8.99267e-06	4.88104e-05	1.15894e-05	0.0363375	5.04194e-06	1.54035e-05	0.0020663

## Sheet: Table S7
					Table S7. Changes in taxonomic genera over time in the therapeutic dose group and in the control group (relative abundance).
				Groups	Samples
					ID	[Bacteroides]	[Eubacterium]	[Ruminococcus]	12up	Abiotrophia	Acanthopleuribacter	Acetanaerobacterium	Acetitomaculum	Acetivibrio	Acetobacter	Acetobacteraceae	Acetobacterium	Acetohalobium	Acholeplasma	Achromobacter	Acidaminobacter	Acidaminococcus	Acidimicrobium	Acidiphilium	Acidisphaera	Aciditerrimonas	Acidithiobacillus	Acidobacterium	Acidothermus	Acidovorax	Acinetobacter	Actinoalloteichus	Actinobacillus	actinobacterium	Actinobaculum	Actinocorallia	Actinokineospora	Actinomadura	Actinomyces	Actinomycetospora	Actinophytocola	Actinoplanes	Actinopolymorpha	Actinospica	Actinotalea	Adhaeribacter	Advenella	Aeribacillus	Aerococcus
				Antibiotic	Antibiotic_Sample1_d0	0.00178268	0.00148557	0	0	0	0	0.00118846	0.000594228	0.000891341	0	0	0	0	0.000297114	0	0	0.0024618	0	0	0	0	0	0	0	0	0.000466893	0	0.000551783	0	0	0	0	0	0	0	0	0	0	0	0	0.000297114	0	0	0
					Antibiotic_Sample1_d21	0.00276306	0.0012112	0	0	0	0	0.000492051	0	0.000378501	0	0	0	0	0	0.00011355	0	0.0110901	0	0	0	0	0.0001514	0	0.00011355	0	0.000264951	0	0	0	0	0	0.0001514	0	0	0	0	0	0.0001514	0	0	0	0	0	0
					Antibiotic_Sample1_d8	0.00118906	0	0	0	0.000566219	0	0.00152879	0	0.000792707	0	0	0	0	0	0	0	0.000792707	0	0	0	0	0	0	0	0	0	0	0	0	0	0	0	0.000113244	0	0	0	0	0	0	0	0	0	0	0
					Antibiotic_Sample3_d0	0.00144471	0.000926097	0.0021115	0	0	0	0.00233377	0.00111132	0.00107427	0	0	0	0	7.40878e-05	0	0	0.00166698	0	0	0	0	0	0	0	0.000518615	0.000518615	0	0.000444527	0.000185219	0	0	0	0	0.000185219	0	0	0.000259307	0	0.000111132	0.000185219	0.000444527	0	7.40878e-05	0
					Antibiotic_Sample3_d21	0.000876937	0.00134464	0	0	0.000263081	5.84624e-05	0.000701549	0.000526162	0.00146156	0	0	0.000292312	0	0.000438468	0.000555393	0	0.00119848	2.92312e-05	0	0	0	0.000146156	0	0	0	0.000409237	0	0	0.000204619	0	0	0	0	0	0.000175387	0	0	0	0	0.000263081	0	0	0	0
					Antibiotic_Sample3_d8	0.00126356	0.000357094	0.00151078	8.24063e-05	0	0	0	0	0	0	0	0	0	0.000137344	0.000274688	0	0.00233484	0	0	0	0	0.000192281	0	0	0	0.000247219	0	0.000192281	0	0	0	0	0	0	0	0.000137344	0.000302156	0	0	0.000137344	0	0	0	0
					Antibiotic_Sample5_d0	0	0	0	4.49438e-05	0.000539326	0	0.000988764	0.0018427	0	0	0	0.000314607	0	0.000808989	0	0	0.000764045	0	0	0	0	0	0	0	0	0	0.000134831	0	0	0	0	0	0	0	0	0	0	0	0	0	0	0	0.000224719	0.000224719
					Antibiotic_Sample5_d21	0.00122403	0	0	0	0	0	0	0	0.000959375	0	0	0	0	0	0.000132328	0	0.00542543	0	0	0	0	0	0	0	0	0	0	0	0	0	0	0	0	0	0	0	3.30819e-05	0	9.92457e-05	0	0	0	0	0
					Antibiotic_Sample5_d8	0.00207562	0	0	0	0.000168294	0	0.000757321	0.000925614	0	0	0	0	0	0.000112196	0.000224391	0	0.00129025	0	0.000224391	0	0.000112196	0	0	0.000112196	0	0.000168294	0	0	0	0	0	0	0	2.80489e-05	0	0	0.00025244	0.000448783	0	0.000196342	0	0	0.000112196	0
					Antibiotic_Sample6_d0	0.00277551	0	0	0	0	0	0	0	0	0	0	0	0	0.000163265	0.000204082	0	0.00395918	0	0	0	0	0	0	0	0	0	0	0.000653061	0	0	0	0	0	0	0	0	0	0	0	0	0	0	0	4.08163e-05
					Antibiotic_Sample6_d21	0.00124497	0	0	0.000287301	0.000191534	0	0.000957671	0	0.000319224	0	0	0	0	6.38447e-05	0.000383068	0	0	0	0	0	0	0	0	6.38447e-05	0.000159612	0.000414991	0	0.000319224	0	9.57671e-05	0	0	0	0.000287301	0	0	0	0	0	0.000159612	0.000478835	0	0	0
					Antibiotic_Sample6_d8	0.00179386	0	0	6.29426e-05	0	0	0.000409127	0	0	0	0	0	0	0.000314713	0.00025177	0	0	0	0	0	0.000188828	0	0	0	0.000660897	0.00173092	0	0	0	0	0	0	0	0	9.44138e-05	0	0	0	0	0.000409127	0	0	0.000125885	0
					Antibiotic_Sample7_d0	0.00184035	0.000651791	0	0	0	0	0.00199371	0.00126524	0	0	0	0	0	0.000268384	0.000191703	0	0.0010352	0	0	0	0	0	0	0	0	0	0	0	0	0	0	0	0	0	0	0	0	0	0	0	0.000230044	0	0	0
					Antibiotic_Sample7_d21	0.00218316	0.000995825	0	0	0.000727718	0	0.00118733	0	0	0	0	0	0	0.000536214	0	0	0.0037918	0	0	0	0	0	0	0	0	0	0	0	0	0	0	0	0	0	0	0	0	0	0	0	0	0	0	0
					Antibiotic_Sample7_d8	0.0026102	0	0	0	0.000477924	0	0.0011029	0	0.000955847	0	0	0.000183817	0	0.000404397	0	0	0.000882321	0	0	0	0	0	0	0	0.000404397	0.000147053	0	0	0.00033087	0	0	0	0.000183817	0	0	0	0.000183817	0	0	0.00022058	0	0	0.00022058	0
					Antibiotic_Sample8_d0	0.00199209	0	0.00154941	0.000158103	0.000252964	0	0.000790514	0.00113834	0	0	0	0	0	0.000980237	0	0	0.0024664	0	0	0	0	0	0	0	0	0	0	0	0	0	0	0	0	6.32411e-05	0	0	0	0	0	0	6.32411e-05	0	0	0.000126482
					Antibiotic_Sample8_d21	0.00126549	0	0	0	0	0	0.000591921	0	0.000877676	0	0	0	0	0	0.000204111	0	0.00898087	0	0	0	0	0.000306166	0	0	0	0.000326577	0	0.000285755	0.000204111	0	0	0.000224522	0.000122466	0.000204111	0	0	0.000285755	0	0	0.0001837	6.12332e-05	0	0	0
					Antibiotic_Sample8_d8	0	0	0	0	0	0	0.000778301	0	0	0	0	7.78301e-05	0	0	7.78301e-05	0	0	0	0	0	0	0	3.8915e-05	0.000116745	0.000194575	0.00023349	0	0.000661556	0	0	0	0	0	0	0	0	0	0	0	0.000272405	0.00015566	0	7.78301e-05	0
				Control	Control_Sample1_d0	0	0.000640123	0	0.000128025	0.000192037	0	0.00140827	0	0	0	0	0	0	6.40123e-05	6.40123e-05	0	0.00224043	0	0	0	0	6.40123e-05	0	0	0	0	0	0	0	0	0	0	0	0	0.000128025	0	0.000256049	0	0	0.000128025	0	0	0	0
					Control_Sample1_d21	0.00133342	0	0	0	0	0	0	0.000547046	0.000717998	0	0.000136761	0.000170952	0	0.000581236	0.000205142	0	0.00181209	0	0	0	0.000170952	0	0	0	0	0.000136761	0	0	0	0	0	0	0	0.000273523	0.000102571	0	0.000307713	0.000376094	0	0.000136761	0	0	0	0
					Control_Sample1_d8	0.00155265	0.000792167	0	0.000126747	0.000982287	0	0.00193289	0	0.000887227	0	0	0	0.000126747	0.00136253	0.000221807	0	0.000602047	0	0	0	0	0	0	0	0.000316867	0	0	0	0	0	0	0	0	0	0.00038024	0	0.000348554	0	0.00019012	0.000443614	0.00038024	0	0.00028518	0.000253493
					Control_Sample2_d0	0	0	0	0	0	0	0.00431638	0	0	0	0	0	0	0	0.000349977	0	0.00186654	0	0	0	0	0	0	0	0	0	0	0.000466636	0	0	0	0	0	0.000349977	0	0	0	0	0	0	0	0	0.000233318	0
					Control_Sample2_d21	0.000955774	0.000550294	0.00139022	0.000173777	0.000144814	0	0.000724071	0	0.000521331	0	0	8.68885e-05	0	0.000695108	0.00020274	0	0.00107163	0	8.68885e-05	0	0.000115851	0	5.79257e-05	0	0	0	0	0	0	0	0	0	5.79257e-05	0	0	0	0	0	0	0.000173777	0	0	0.000115851	0
					Control_Sample2_d8	0	0.000736171	0.00105167	0.000105167	0.000105167	0	0.00147234	0	0.00101662	0	0	0	0	0.000525836	3.50557e-05	0	0.00168268	0	0	0	0	0	0	0	0	0.000105167	0	0	0	0	0	0	0	0	0	0	0	0	0	0	0	0	0	0
					Control_Sample3_d0	0.00166987	0.00166987	0	0.00404817	0.000101204	0	0.000506022	0	0.00101204	0	0	0	0	0.000253011	0.000303613	0	0.000860237	0	0	0	0	0	0	0	0	0	0	0.00106265	0	0	0	0	0	0	0	0	0	0	0	0	0	0	0	5.06022e-05
					Control_Sample3_d21	0.00104425	0	0.000678763	0	0.000391594	5.22125e-05	0.000939825	0.000730975	0.000704869	0	0	0	0	0.000678763	7.83188e-05	0	0.00146195	0	0	0	0	0	0	0.000156638	0.000443806	0.000287169	0	0.000287169	0	0	0	0	0	0	0	0	0.000234956	0.000313275	0.000156638	0	0.00020885	7.83188e-05	0	0
					Control_Sample3_d8	0.0013128	0.00159665	0	0.000141924	7.09622e-05	0	0.000993471	0	0.00248368	0	0	0	0	0.000922509	0.000106443	0	0	0	0	0	0	0	0	0	0	0	0	3.54811e-05	0	0.000106443	0	0	0	0	0	0	0	0.000106443	0	0	0	0	0.000248368	0.000283849
					Control_Sample4_d0	0	0	0	0	5.97407e-05	0	0.00304678	0.00227015	0	0	0	0	0	0	0.000119481	0	0.00316626	0	0	0	0	0	0	0	0	0	0.000358444	0.000716889	0	0	0	0	0	0.000597407	0	0	0.000179222	0	0	0.000477926	0	0	0.000179222	0
					Control_Sample4_d21	0	0.000745615	0	0	0.00016209	0	0.000972542	0.00113463	0	0	0	0	0	0.000194508	3.24181e-05	0	0.00226926	0	0	0	0	0	0	0	0.000194508	0	0	0	0	0	0	0	0.000129672	0	0	0.000259345	0	0	9.72542e-05	0	0	0	0	6.48361e-05
					Control_Sample4_d8	0.00180903	0.00065783	0	0.000263132	0.000164457	6.5783e-05	0.000690721	0	0	0	0	0	6.5783e-05	0.000328915	3.28915e-05	0	0.00105253	0.000263132	6.5783e-05	0	0	0	0	0	0	0.000131566	0	0.000131566	0	0	0	0	0	0	9.86745e-05	0	0.000263132	0.000263132	0	0.00065783	0	0	0	0
					Control_Sample6_d0	0.00223635	0	0	0.000176554	0	0	0.00300141	0	0	0	0	0	0.000176554	0.00047081	0.000353107	0	0.0024129	0	0	0	0	0	0	0	0	0	0	0	0	0	0	0	0	0	0	0	0	0	0	0	0	0	0	0
					Control_Sample6_d21	0.00206116	0	0	0	0.000378581	0	0.001304	0	0.000967484	0	0	0	0	0.00143019	0	0	0.00185084	0	0	0	0	0	0	0	0	0	0	0	0	0	0	0	0	0	0	0	0	0	0	0	0	0	0	0.000210323
					Control_Sample6_d8	0.00202508	0.000700989	0	0.000194719	0.000428382	0	0.00311551	0	0.00101254	0	0	0	0	0.000272607	0	0	0.0015967	0	0	0	0	0.000155775	0	0	0	0.000194719	0	0	0.000155775	0	0	0	0	0.000116832	0	0	7.78877e-05	0	0	0.000116832	0.000194719	0	0	0.000116832
					Control_Sample7_d0	0.00176291	0	0	0	0	0	0.00181056	0.00119116	0	9.52925e-05	0	0	0	0.000190585	0.000285878	0	0	0	0	0	0	0	0	0	0	0	0	0.000667048	0	0	0	0	0	0.00038117	0	0	0	0	0	0	0	0	0	0
					Control_Sample7_d21	0.00106986	0.00139082	0	0	0	0	0.00085589	0	0.000713241	0	0	0	0	0.000106986	0	0.000106986	0.00156913	0	0	0	0	0	0	0	0	0.000320959	0	0	0	0	0	0	0	0	0.000213972	0	0.00017831	0	0	0	0	0	7.13241e-05	0
					Control_Sample7_d8	0.00161941	0.00082693	0	0	0.000241188	0	0.00106812	0.000620198	0.000689109	0	0	0	0	0.000137822	0.000137822	0	0	0	0	0	0	0	0	0	0.000206733	0.000206733	0	0	0	0	0.000172277	0	0	0	0	0	0.000241188	0	0	0.000172277	0	0	0	0
					Control_Sample8_d0	0.00203874	0.000899442	0	5.99628e-05	0.00143911	0	0.00311807	0	0	0	0	0	0	0.000659591	0.000239851	0	0.00155903	0	0	0	0	0	0	0	0	0	0	0.000299814	0	0	0	0	0	0	0	0	0	0	0	0	0	0	0	0
					Control_Sample8_d21	0.00141299	0	0	0.00098643	0	0	0.000586526	0	0.000639846	0	0	0.000186622	0	0.000159962	0.000106641	0	0.00210616	0	0	0	0.000133301	0.000133301	0	0.000106641	0	0.000239942	0	0	0	0	0	0.000159962	0	0	0	0	0.000186622	0	7.99808e-05	0	0	0	0	7.99808e-05
					Control_Sample8_d8	0.0450985	0	3.52883e-05	0.270661	0	0.00416402	0.000564613	0.000141153	0.00942198	3.52883e-05	0	0.00102336	0	0.00141153	7.05766e-05	0	0.00116451	0.00165855	0.524596	0	0.000317595	0	0.000458748	0.00102336	0.0708942	0.00748112	0.000564613	0.0111511	0.00021173	0	0.000105865	0	0.0466511	0	3.52883e-05	0.000846919
					Average	0.00249559	0.000466131	0.000213529	0.00712055	0.000206376	0.000111294	0.00123667	0.000359972	0.00073073	3.34823e-06	3.5067e-06	5.99074e-05	9.46368e-06	0.000385789	0.000142531	2.74324e-06	0.00201244	5.00234e-05	0.0134608	0	2.66339e-05	2.94639e-05	1.42459e-05	4.34096e-05	0.00189729	0.000359805	2.71254e-05	0.000459655	3.31365e-05	5.18488e-06	7.13185e-06	1.37406e-05	0.00121175	6.37649e-05	3.15019e-05	3.18874e-05
[truncated: 1,297 more columns]

## Sheet: Table S8
				Table S8. Details of the species that significantly increased/decreased in antibiotic group compared to the control group at day 8 of sampling.
				ID	baseMean	log2FoldChange	lfcSE	stat	pvalue	padj	Kingdom	Phylum	Class	Order	Family	Genus	Species
			Enricued Species	OTU537	21.0916	30	7.20299	4.16494	3.11438e-05	0.00169961	Bacteria	Bacteroidetes	Bacteroidia	Bacteroidales	Porphyromonadaceae	Parabacteroides	Parabacteroides johnsonii DSM 18315
				OTU1288	24.9397	30	7.19788	4.16789	3.07429e-05	0.00169961	Bacteria	Firmicutes	Bacilli	Lactobacillales	Lactobacillaceae	Lactobacillus	Apis mellifera
				OTU1803	8.03418	30	7.13773	4.20301	2.63384e-05	0.00169961	Bacteria	Firmicutes	Clostridia	Clostridiales	Lachnospiraceae	Unclassified_Lachnospiraceae	butyrate-producing bacterium L2-12
				OTU1658	14.3312	27.9976	5.96792	4.69135	2.7141e-06	0.000462483	Bacteria	Firmicutes	Clostridia	Clostridiales	Lachnospiraceae	Blautia	Blautia schinkii
				OTU628	14.0007	27.8994	7.17037	3.89093	9.98592e-05	0.00417777	Bacteria	Bacteroidetes	Bacteroidia	Bacteroidales	Prevotellaceae	Prevotella	Prevotella sp. canine oral taxon 195
				OTU647	37.8574	27.3113	7.17353	3.80723	0.000140532	0.00520579	Bacteria	Bacteroidetes	Bacteroidia	Bacteroidales	Prevotellaceae	Prevotella	Prevotellaceae bacterium DJF_CR25
				OTU2100	2.27665	25.6108	7.22324	3.54561	0.000391709	0.012585	Bacteria	Firmicutes	Clostridia	Clostridiales	Veillonellaceae	Acidaminococcus	Veillonellaceae bacterium WH074
				OTU1936	2.44208	25.2945	7.24703	3.49033	0.000482433	0.0133352	Bacteria	Firmicutes	Clostridia	Clostridiales	Peptostreptococcaceae	Incertae Sedis	Clostridium metallolevans
				OTU525	2.48285	24.3878	7.19331	3.39034	0.000698054	0.0170904	Bacteria	Bacteroidetes	Bacteroidia	Bacteroidales	Porphyromonadaceae	Paludibacter	Bacteroidetes oral taxon 274 str. F0058
				OTU3155	29.3531	22.738	6.60981	3.44004	0.000581626	0.0154858	Bacteria	Proteobacteria	Gammaproteobacteria	Enterobacteriales	Enterobacteriaceae	Escherichia-Shigella	Shigella dysenteriae Sd197
				OTU1935	2.40883	22.0069	7.20182	3.05575	0.002245	0.0415813	Bacteria	Firmicutes	Clostridia	Clostridiales	Peptostreptococcaceae	Incertae Sedis	Clostridium difficile R20291
				OTU1326	15.8196	21.9001	7.20231	3.0407	0.00236028	0.0427864	Bacteria	Firmicutes	Bacilli	Lactobacillales	Lactobacillaceae	Lactobacillus	Lactobacillus rhamnosus GG
				OTU1722	5.09059	21.2403	6.80402	3.12173	0.00179794	0.0364725	Bacteria	Firmicutes	Clostridia	Clostridiales	Lachnospiraceae	Hespellia	Hespellia stercorisuis
				OTU3468	12.6853	21.2166	5.55779	3.81746	0.000134834	0.00520579	Bacteria	Spirochaetes	Spirochaetes	Spirochaetales	Spirochaetaceae	Treponema	Treponema sp. 6:H:D15A-4
				OTU1949	5.63886	20.8703	4.11402	5.07296	3.91673e-07	0.000111235	Bacteria	Firmicutes	Clostridia	Clostridiales	Peptostreptococcaceae	Incertae Sedis	[Eubacterium] tenue
				OTU533	91.8583	5.82333	1.28146	4.54429	5.51214e-06	0.000782724	Bacteria	Bacteroidetes	Bacteroidia	Bacteroidales	Porphyromonadaceae	Parabacteroides	Parabacteroides distasonis
				OTU540	239.354	3.71171	1.12113	3.31067	0.000930715	0.0214316	Bacteria	Bacteroidetes	Bacteroidia	Bacteroidales	Porphyromonadaceae	Parabacteroides	Porphyromonadaceae bacterium DJF_B175
				OTU534	106.653	3.01913	0.97037	3.11132	0.00186252	0.0367072	Bacteria	Bacteroidetes	Bacteroidia	Bacteroidales	Porphyromonadaceae	Parabacteroides	Parabacteroides distasonis ATCC 8503
				OTU541	153.552	2.90446	0.808739	3.59134	0.000328979	0.0112116	Bacteria	Bacteroidetes	Bacteroidia	Bacteroidales	Porphyromonadaceae	Parabacteroides	Unclassified_Parabacteroides
			Decreased Species	OTU1836	22.9745	-6.75444	2.00872	-3.36256	0.000772228	0.0182761	Bacteria	Firmicutes	Clostridia	Clostridiales	Lachnospiraceae	Pseudobutyrivibrio	Eubacterium rectale
				OTU2007	18.5589	-8.64059	2.68997	-3.21215	0.00131745	0.0280617	Bacteria	Firmicutes	Clostridia	Clostridiales	Ruminococcaceae	Clostridium	Clostridium clariflavum DSM 19732
				OTU1841	18.5198	-9.26542	2.61842	-3.53855	0.000402328	0.012585	Bacteria	Firmicutes	Clostridia	Clostridiales	Lachnospiraceae	Pseudobutyrivibrio	Pseudobutyrivibrio ruminis
				OTU621	52.9039	-12.5173	3.22321	-3.88348	0.000102973	0.00417777	Bacteria	Bacteroidetes	Bacteroidia	Bacteroidales	Prevotellaceae	Prevotella	Prevotella sp. E7_34
				OTU1700	8.36296	-15.4702	5.12799	-3.01681	0.00255452	0.0453428	Bacteria	Firmicutes	Clostridia	Clostridiales	Lachnospiraceae	Coprococcus	Coprococcus comes ATCC 27758
				OTU644	44.9508	-16.9097	4.97226	-3.40081	0.000671861	0.0170904	Bacteria	Bacteroidetes	Bacteroidia	Bacteroidales	Prevotellaceae	Prevotella	Prevotella timonensis
				OTU3275	2.85672	-17.1034	5.46833	-3.12773	0.00176163	0.0364725	Bacteria	Proteobacteria	Gammaproteobacteria	Pasteurellales	Pasteurellaceae	Aggregatibacter	Unclassified_Aggregatibacter
				OTU2259	8.13586	-17.9626	5.30062	-3.38877	0.000702069	0.0170904	Bacteria	Firmicutes	Erysipelotrichi	Erysipelotrichales	Erysipelotrichaceae	Eubacterium	Eubacterium sp. 3_1_31
				OTU1328	40.4853	-18.2778	4.55417	-4.01342	5.98445e-05	0.00268355	Bacteria	Firmicutes	Bacilli	Lactobacillales	Lactobacillaceae	Lactobacillus	Lactobacillus ruminis ATCC 27782
				OTU3274	2.81624	-18.329	5.6873	-3.22279	0.00126946	0.0277329	Bacteria	Proteobacteria	Gammaproteobacteria	Pasteurellales	Pasteurellaceae	Aggregatibacter	Haemophilus simiae
				OTU3491	11.7692	-18.8877	4.30432	-4.38808	1.14358e-05	0.0013919	Bacteria	Spirochaetes	Spirochaetes	Spirochaetales	Spirochaetaceae	Treponema	Treponema zioleckii
				OTU1863	31.7979	-19.3436	3.48914	-5.54394	2.95741e-08	1.25986e-05	Bacteria	Firmicutes	Clostridia	Clostridiales	Lachnospiraceae	Roseburia	Roseburia inulinivorans
				OTU2032	16.3876	-21.4202	3.01938	-7.09425	1.30051e-12	1.10803e-09	Bacteria	Firmicutes	Clostridia	Clostridiales	Ruminococcaceae	Ruminococcus	Ruminococcus sp. 16442
				OTU609	17.7755	-22.1273	7.20053	-3.07301	0.00211913	0.0401222	Bacteria	Bacteroidetes	Bacteroidia	Bacteroidales	Prevotellaceae	Prevotella	Prevotella pleuritidis
				OTU633	14.0826	-22.3145	7.18407	-3.10611	0.00189568	0.0367072	Bacteria	Bacteroidetes	Bacteroidia	Bacteroidales	Prevotellaceae	Prevotella	Prevotella sp. oral taxon 292
				OTU1340	25.2503	-23.5122	7.18116	-3.27416	0.00105978	0.0237614	Bacteria	Firmicutes	Bacilli	Lactobacillales	Lactobacillaceae	Lactobacillus	Lactobacillus vaginalis ATCC 49540
				OTU521	3.33281	-24.2305	5.87869	-4.12175	3.76004e-05	0.00177975	Bacteria	Bacteroidetes	Bacteroidia	Bacteroidales	Porphyromonadaceae	Odoribacter	Odoribacter laneus YIT 12061
				OTU1643	4.13316	-25.1023	7.19513	-3.4888	0.0004852	0.0133352	Bacteria	Firmicutes	Clostridia	Clostridiales	Lachnospiraceae	Anaerosporobacter	Clostridiaceae bacterium OCF 9
				OTU1767	9.29506	-25.323	7.19001	-3.52196	0.000428362	0.012585	Bacteria	Firmicutes	Clostridia	Clostridiales	Lachnospiraceae	Clostridium	Clostridium sp. M62/1
				OTU2030	4.09766	-25.4756	7.23023	-3.52348	0.000425926	0.012585	Bacteria	Firmicutes	Clostridia	Clostridiales	Ruminococcaceae	Eubacterium	Eubacterium siraeum V10Sc8a
				OTU579	14.9614	-26.0352	7.04985	-3.69301	0.000221619	0.00786746	Bacteria	Bacteroidetes	Bacteroidia	Bacteroidales	Prevotellaceae	Prevotella	Prevotella buccae ATCC 33574
				OTU1845	8.33107	-27.7107	5.77328	-4.79982	1.5881e-06	0.000338265	Bacteria	Firmicutes	Clostridia	Clostridiales	Lachnospiraceae	Pseudobutyrivibrio	bacterium YE61
				OTU538	14.9538	-29.9505	7.19459	-4.16292	3.14204e-05	0.00169961	Bacteria	Bacteroidetes	Bacteroidia	Bacteroidales	Porphyromonadaceae	Parabacteroides	Parabacteroides merdae
				OTU619	8.14302	-30	7.2302	-4.14926	3.33549e-05	0.00169961	Bacteria	Bacteroidetes	Bacteroidia	Bacteroidales	Prevotellaceae	Prevotella	Prevotella sp. CM38
				OTU1299	34.4852	-30	7.22188	-4.15404	3.26655e-05	0.00169961	Bacteria	Firmicutes	Bacilli	Lactobacillales	Lactobacillaceae	Lactobacillus	Lactobacillus delbrueckii subsp. bulgaricus ATCC BAA-365
				OTU1300	24.0682	-30	7.20661	-4.16284	3.1431e-05	0.00169961	Bacteria	Firmicutes	Bacilli	Lactobacillales	Lactobacillaceae	Lactobacillus	Lactobacillus delbrueckii subsp. bulgaricus ND02
				OTU1752	7.9412	-30	7.19953	-4.16694	3.08719e-05	0.00169961	Bacteria	Firmicutes	Clostridia	Clostridiales	Lachnospiraceae	Clostridium	Clostridium lactatifermentans
				OTU2147	7.86033	-30	7.23682	-4.14546	3.39125e-05	0.00169961	Bacteria	Firmicutes	Clostridia	Clostridiales	Veillonellaceae	Selenomonas	Selenomonas lacticifex
				OTU2148	8.36662	-30	7.22635	-4.15147	3.30344e-05	0.00169961	Bacteria	Firmicutes	Clostridia	Clostridiales	Veillonellaceae	Selenomonas	Selenomonas lipolytica

[truncated: 1 more sheets: Table S9]
